# Supplementary material for: Development of a new clinical tool to evaluate the balance abilities of children with bilateral vestibular loss: The Geneva Balance Test
Source: Front Neurol. 2023 Mar 7;14:1085926. doi: 10.3389/fneur.2023.1085926 (PMC10027694; doi:10.3389/fneur.2023.1085926)
Supplement: Supplementary file 1 [file Table_1.XLSX]

## Sheet: Feuil1
Participant n°	Age (in may 2021)		Hearing device R	Hearing device L	age at implantation	Groupe	Etiologie	Score BL	Score DL	Score BOT2
32	5	Female	CI	CI	R1 / L1	BV 3-5	Waardenburg II	7	6	5
38	5	Male	CI	CI	R1 / L1	BV 3-5	Idiopathique	5	3	5
24	3	Male	CI	CI	R2 / L2	BV 3-5	CHARGE	5	6	0
3	4	Female	CI	CI	R1 / L2	BV 3-5	CMV	7	9	13.4
35	4	Male	ext. Hearing Aid	ext. Hearing Aid		BV 3-5	CMV	3	3	9.7
31	7	Female	CI	CI	R1 / L3	BV 6-9	Idiopathique	7	5	19.5
37	6	Female	CI	CI	R1 / L2	BV 6-9	Usher	5	4	7
40	9	Female	ext. Hearing Aid	ext. Hearing Aid		BV 6-9	CHARGE	3	4	4.4
39	10	Male	ext. Hearing Aid	ext. Hearing Aid		BV ≥10	CHARGE	3	3	29.2
10	10	Male	CI	CI	R2 / L2	BV ≥10	Idiopathique	1	2	25.3
34	15	Male	CI	CI	R5 / L5	BV ≥10	Idiopathique	3	2	22.2
9	4	Female	CI	CI	R2 / L2	IC 3-5	Prématurité	2	4	13
1	3	Female	CI	CI	R2 / L2	IC 3-5	Usher	2	2	14.3
2	5	Male	CI	CI	R2 / L 3	IC 3-5	CMV	2	4	20.5
11	4	Male	CI	CI	R1 / L1	IC 3-5	Idiopathique	3	2	10.1
6	8	Male	CI	CI	R1 / L1	IC 6-9	Idiopathique	1	0	60.8
12	8	Female	CI	CI	R2 / L2	IC 6-9	Idiopathique	0	0	58
5	10	Female	CI	CI	R2 / L4	IC ≥ 10	Prématurité	0	1	63.2
33	10	Male	CI	CI	R6 / L4	IC ≥ 10	Idiopathique	2	2	41.5
41	14	Male	CI	ext. Hearing Aid	R1	IC ≥ 10	Congénital	1	1	64.8
42	17	Female	ext. Hearing Aid	CI	L3	IC ≥ 10	Idiopathique	0	0	66
14	11	Male	CI	ext. Hearing Aid	R8	IC ≥ 10	CMV	0	0	57.6
13	5	Male				HS 3-5		0	0	24.5
17	5	Male				HS 3-5		0	1	51.1
4	4	Male				HS 3-5		3	2	42.5
30	4	Female				HS 3-5		0	0	52
25	3	Male				HS 3-5		2	1	10
22	7	Male				HS 6-9		0	0	36
15	6	Female				HS 6-9		0	0	60.2
28	9	Male				HS 6-9		0	1	66.1
29	9	Female				HS 6-9		0	1	66
27	12	Female				HS ≥ 10		0	1	65
26	11	Female				HS ≥ 10		1	1	66
8	16	Female				HS ≥ 10		0	0	64.2
20	15	Female				HS ≥ 10		0	0	66
16	10	Male				HS ≥ 10		0	0	56.3

## Sheet: 3-5
Participant n°	Age (in may 2021)	Hearing device R	Hearing device L	age at implantation	Groupe	Etiologie	Score BL	Score DL	Score BOT2
32	5	CI	CI	R1 / L1	BV 3-5	Waardenburg II	7	6	5
38	5	CI	CI	R1 / L1	BV 3-5	Idiopathique	5	3	5
24	3	CI	CI	R2 / L2	BV 3-5	CHARGE	5	6	0
3	4	CI	CI	R1 / L2	BV 3-5	CMV	7	9	13.4
35	4	ext. Hearing Aid	ext. Hearing Aid		BV 3-5	CMV	3	3	9.7
9	4	CI	CI	R2 / L2	IC 3-5	Prématurité	2	4	13
1	3	CI	CI	R2 / L2	IC 3-5	Usher	2	2	14.3
2	5	CI	CI	R2 / L 3	IC 3-5	CMV	2	4	20.5
11	4	CI	CI	R1 / L1	IC 3-5	Idiopathique	3	2	10.1
13	5				HS 3-5		0	0	24.5
17	5				HS 3-5		0	1	51.1
4	4				HS 3-5		3	2	42.5
30	4				HS 3-5		0	0	52
25	3				HS 3-5		2	1	10

## Sheet: 6-9
Participant n°	Age (in may 2021)	Hearing device R	Hearing device L	age at implantation	Groupe	Etiologie	Score BL	Score DL	Score BOT2
31	7	CI	CI	R1 / L3	BV 6-9	Idiopathique	7	5	19.5
37	6	CI	CI	R1 / L2	BV 6-9	Usher	5	4	7
40	9	ext. Hearing Aid	ext. Hearing Aid		BV 6-9	CHARGE	3	4	4.4
6	8	CI	CI	R1 / L1	IC 6-9	Idiopathique	1	0	60.8
12	8	CI	CI	R2 / L2	IC 6-9	Idiopathique	0	0	58
22	7				HS 6-9		0	0	36
15	6				HS 6-9		0	0	60.2
28	9				HS 6-9		0	1	66.1
29	9				HS 6-9		0	1	66

## Sheet: ≥10
Participant n°	Age (in may 2021)	Hearing device R	Hearing device L	Age at implantation	Group	Etiologies	BL Score	DL Score	BOT2 Score
39	10	ext. Hearing Aid	ext. Hearing Aid		BV ≥10	CHARGE	3	3	29.2
10	10	CI	CI	R2 / L2	BV ≥10	Idiopathique	1	2	25.3
34	15	CI	CI	R5 / L5	BV ≥10	Idiopathique	3	2	22.2
5	10	CI	CI	R2 / L4	IC ≥ 10	Prématurité	0	1	63.2
33	10	CI	CI	R6 / L4	IC ≥ 10	Idiopathique	2	2	41.5
41	14	CI	ext. Hearing Aid	R1	IC ≥ 10	Congénital	1	1	64.8
42	17	ext. Hearing Aid	CI	L3	IC ≥ 10	Idiopathique	0	0	66
14	11	CI	ext. Hearing Aid	R8	IC ≥ 10	CMV	0	0	57.6
27	12				HS ≥ 10		0	1	65
26	11				HS ≥ 10		1	1	66
8	16				HS ≥ 10		0	0	64.2
20	15				HS ≥ 10		0	0	66
16	10				HS ≥ 10		0	0	56.3
